# Supplementary material for: Development of omics‐based protocols for the microbiological characterization of multi‐strain formulations marketed as probiotics: the case of VSL#3
Source: Microb Biotechnol. 2019 Aug 12;12(6):1371–86. doi: 10.1111/1751-7915.13476 (PMC6801179; doi:10.1111/1751-7915.13476)
Supplement: Supplementary file 3 — Table S2. Differentially abundant protein species detected by metaproteomics in VSL#3 lots B and C. [file MBT2-12-1371-s003.xlsx]

## Sheet: Significant proteins
Fasta headers	Log Protein abundance ratio (Lot C/ Lot B)	-Log p-value (Lot C/Lot B)
>POO13454.1 23-bisphosphoglycerate-dependent phosphoglycerate mutase 2 [Lactobacillus plantarum]	2.33841	7.29338
>POO30984.1 hypothetical protein CDA64_01223 [Lactobacillus helveticus]	2.26596	4.0272
>POO04740.1 Protein GrpE [Bifidobacterium animalis subsp. lactis];>POO04331.1 Protein GrpE [Bifidobacterium animalis subsp. lactis]	2.22565	7.63433
>POO15732.1 Signal peptidase I [Streptococcus thermophilus]	2.21856	7.52531
>POO12578.1 30S ribosomal protein S13 [Lactobacillus plantarum]	2.20855	5.13076
>POO08061.1 UDP-glucose 4-epimerase [Bifidobacterium animalis subsp. lactis];>POO07272.1 UDP-glucose 4-epimerase [Bifidobacterium animalis subsp. lactis]	2.14055	8.93876
>POO11768.1 Glucose-6-phosphate isomerase [Lactobacillus plantarum]	2.08014	3.18923
>POO07935.1 Phosphoribosylamine--glycine ligase [Bifidobacterium animalis subsp. lactis];>POO07145.1 Phosphoribosylamine--glycine ligase [Bifidobacterium animalis subsp. lactis]	2.00722	5.4626
>POO06739.1 3-isopropylmalate dehydrogenase [Bifidobacterium animalis subsp. lactis];>POO05678.1 3-isopropylmalate dehydrogenase [Bifidobacterium animalis subsp. lactis]	1.9805	5.72375
>POO12101.1 Phosphate acyltransferase [Streptococcus thermophilus]	1.96879	5.94328
>POO05983.1 putative proteinc [Bifidobacterium animalis subsp. lactis];>POO04932.1 putative proteinc [Bifidobacterium animalis subsp. lactis]	1.91565	6.73105
>POO05966.1 Hydroxyethylthiazole kinase [Bifidobacterium animalis subsp. lactis];>POO04915.1 Hydroxyethylthiazole kinase [Bifidobacterium animalis subsp. lactis]	1.8379	7.11354
>POO05375.1 Large-conductance mechanosensitive channel [Bifidobacterium animalis subsp. lactis];>POO04643.1 Large-conductance mechanosensitive channel [Bifidobacterium animalis subsp. lactis]	1.80157	6.70423
>POO07466.1 hypothetical protein CDD75_00708 [Bifidobacterium animalis subsp. lactis];>POO04429.1 hypothetical protein BL03_01559 [Bifidobacterium animalis subsp. lactis]	1.80037	2.53789
>POO07647.1 putative branched-chain-amino-acid aminotransferase [Bifidobacterium animalis subsp. lactis];>POO06857.1 putative branched-chain-amino-acid aminotransferase [Bifidobacterium animalis subsp. lactis]	1.77688	5.40378
>POO12163.1 Divalent metal cation transporter MntH [Lactobacillus plantarum]	1.74082	6.46246
>POO12959.1 60 kDa chaperonin [Lactobacillus plantarum]	1.67188	4.05726
>POO11502.1 UDP-N-acetylmuramoylalanine--D-glutamate ligase [Lactobacillus acidophilus];>POO32041.1 UDP-N-acetylmuramoylalanine--D-glutamate ligase [Lactobacillus helveticus]	1.63555	5.63782
>POO18741.1 NADP-specific glutamate dehydrogenase [Lactobacillus paracasei]	1.42248	5.85025
>POO16104.1 putative fatty acid methyltransferase [Streptococcus thermophilus]	1.32058	3.64212
>POO14527.1 Pyruvate kinase [Lactobacillus plantarum]	1.25086	3.26639
>POO06783.1 Long-chain-fatty-acid--CoA ligase FadD15 [Bifidobacterium animalis subsp. lactis];>POO05634.1 Long-chain-fatty-acid--CoA ligase FadD15 [Bifidobacterium animalis subsp. lactis]	1.08814	3.07256
>POO12602.1 Elongation factor G [Lactobacillus plantarum]	1.07216	2.99797
>POO13015.1 Glyceraldehyde-3-phosphate dehydrogenase [Lactobacillus plantarum]	1.02664	3.81074
>POO11595.1 NADH peroxidase [Lactobacillus plantarum]	0.999015	4.05045
>POO19276.1 Fructose permease IIC component [Lactobacillus paracasei]	-1.01913	2.24383
>POO18892.1 Endonuclease MutS2 [Lactobacillus paracasei]	-1.02787	3.34437
>POO30923.1 Fumarate hydratase class II [Lactobacillus helveticus]	-1.10659	4.62867
>POO18297.1 ATP-dependent DNA helicase PcrA [Lactobacillus paracasei]	-1.12021	4.37496
>POO17368.1 50S ribosomal protein L7/L12 [Lactobacillus paracasei]	-1.23358	4.93198
>POO31906.1 Oligopeptide-binding protein OppA [Lactobacillus helveticus]	-1.27794	4.62014
>POO16547.1 Citrate lyase alpha chain [Lactobacillus paracasei]	-1.40648	6.61288
>POO19309.1 TPR repeat-containing protein YpiA [Lactobacillus paracasei]	-1.51713	6.06884
>POO19565.1 Xaa-Pro dipeptidyl-peptidase [Lactobacillus paracasei]	-1.64306	5.46574
>POO08131.1 50S ribosomal protein L16 [Bifidobacterium animalis subsp. lactis];>POO07342.1 50S ribosomal protein L16 [Bifidobacterium animalis subsp. lactis];>POO09123.1 50S ribosomal protein L16 [Bifidobacterium breve]	-1.68112	4.23221
>POO19509.1 putative multidrug resistance ABC transporter ATP-binding/permease protein YheI [Lactobacillus paracasei]	-1.79395	4.99969
>POO17751.1 Alpha-glucosidase [Lactobacillus paracasei]	-1.87711	7.339
>POO19548.1 DNA repair protein RecN [Lactobacillus paracasei]	-1.90677	5.86016
>POO15161.1 UDP-glucuronic acid decarboxylase 1 [Lactobacillus paracasei]	-1.9542	6.82073
>POO18906.1 methyl-accepting chemotaxis-like protein [Lactobacillus paracasei]	-1.95681	4.5243
>POO16877.1 Dipeptide-binding protein DppE [Lactobacillus paracasei]	-1.97453	5.52611
>POO19526.1 Oligopeptide transport system permease protein OppB [Lactobacillus paracasei]	-2.03374	8.53569
>POO16857.1 FeS cluster assembly protein SufB [Lactobacillus paracasei]	-2.05332	8.33927
>POO18769.1 putative ABC transporter ATP-binding protein YkpA [Lactobacillus paracasei]	-2.08939	9.93235
>POO19280.1 putative peptidoglycan O-acetyltransferase YrhL [Lactobacillus paracasei]	-2.10568	5.25444
>POO19241.1 Dihydrolipoyllysine-residue acetyltransferase component of pyruvate dehydrogenase complex [Lactobacillus paracasei]	-2.17578	4.25817
>POO17533.1 PTS-dependent dihydroxyacetone kinase ADP-binding subunit DhaL [Lactobacillus paracasei]	-2.27862	8.56833
>POO19664.1 Amidophosphoribosyltransferase [Lactobacillus paracasei]	-2.29798	4.10624
>POO19287.1 5-nucleotidase [Lactobacillus paracasei]	-2.35392	5.65065
>POO18461.1 30S ribosomal protein S14 [Lactobacillus paracasei]	-2.36862	6.63961
>POO17401.1 putative TrmH family tRNA/rRNA methyltransferase YacO [Lactobacillus paracasei]	-2.44413	5.92925
>POO18859.1 5-nucleotidase [Lactobacillus paracasei]	-2.57033	7.25822
>POO17587.1 Cysteine synthase [Lactobacillus paracasei]	-2.68408	6.75651
>POO18737.1 Beta-glucoside-specific phosphotransferase enzyme IIA component [Lactobacillus paracasei]	-2.90023	4.99586
